# Supplementary material for: The binding and mechanism of a positive allosteric modulator of Kv3 channels
Source: Nat Commun. 2024 Mar 21;15:2533. doi: 10.1038/s41467-024-46813-8 (PMC10957983; doi:10.1038/s41467-024-46813-8)
Supplement: Supplementary file 6 — Source Data [file 41467_2024_46813_MOESM6_ESM.xlsx]

## Sheet: Fig1
B
mV	Control		AUT5		Washout
	mean	SE	mean	SE	mean	SE
-80	--	--	-0.00555	0.00333	--	--
-70	--	--	-0.000983141	0.00208	--	--
-60	0.00232	0.00238	0.0093	0.00432	0.00382	0.00234
-50	0.000475234	0.0016	0.05275	0.01309	-0.00191	0.00135
-40	0.000377059	0.00135	0.16672	0.02627	0.00299	0.00482
-30	0.01399	0.00487	0.37754	0.03254	0.0616	0.01329
-20	0.08622	0.00964	0.59422	0.02406	0.21728	0.02687
-10	0.28924	0.02585	0.7353	0.01371	0.47514	0.03707
0	0.64199	0.03243	0.80987	0.01146	0.73961	0.02853
10	0.89163	0.02067	0.85508	0.0138	0.89872	0.01767
20	0.98165	0.00945	0.88001	0.01619	0.96777	0.01026
30	0.98207	0.00481	0.91169	0.01447	0.97397	0.00868
40	0.97651	0.00396	0.92961	0.0135	0.96482	0.01704
F
mV	Control		AUT5		Control		AUT5
	mean	SE	mean	SE	mean	SE	mean	SE	Vs. Con	t	P
-70	1.33469	0.07229	11.8381	3.96754						-2.66375	0.02864
-60	2.09916	0.0969	22.5975	6.70818						-3.0619	0.01554
-50	3.42596	0.14131	59.5705	12.2226						-4.61604	0.00172
-40	5.96481	0.1677	110.596	14.053						-7.48456	7.02988e-05
-30	11.3057	0.33615	187.68	26.0671						-6.77174	0.00014186
-20	23.0669	1.6856					138.888	18.5949
-10					39.7597	3.45064	74.1799	8.39809		-4.5744	0.00182
0					28.2716	1.44148	39.3488	3.35581		-4.36062	0.00241
10					18.5059	0.89435	21.0847	1.34543		-2.70614	0.02682
20					11.0611	0.83312	11.1626	0.89901
30					6.09321	0.59683	5.73699	0.67052
40					3.61256	0.28951
G
AUT5 (µM)	mean	SE		AUT5 (µM)	ΔV0.5 (mV)
0.3	-1.1463	0.53861		0.3	0.38214
0.5	-0.76489	0.95328		0.3	-1.19995
1	-10.239	4.54447		0.3	-1.71826
2	-26.3233	0.91545		0.3	-2.04914
3	-25.0215	1.89265		0.5	1.83228
5	-37.6637	3.33587		0.5	1.26265
10	-60.4179	2.73053		0.5	-2.04927
				0.5	-2.22252
				0.5	-2.64757
				1	-3.50088
				1	11.8397
				1	12.9009
				1	-5.3693
				1	-28.3293
				1	-28.1443
				1	-17.7418
				1	-15.2155
				1	-13.2166
				1	-15.6127
				2	-43.4599
				2	-44.9931
				2	-40.9914
				2	-42.7606
				2	-47.2715
				2	-48.6185
				2	-33.7927
				2	-22.2986
				2	-20.6094
				2	-25.1827
				2	-16.7387
				2	-25.6485
				2	-24.5475
				2	-25.5558
				2	-26.3186
				2	-22.7826
				2	-17.8739
				2	-23.2476
				2	-21.5514
				2	-21.4632
				2	-13.1709
				2	-21.9606
				2	-12.398
				2	-21.816
				2	-19.1976
				2	-21.0751
				2	-25.9396
				2	-25.5594
				2	-20.7523
				2	-25.4104
				2	-25.0295
				2	-35.4551
				2	-26.6454
				2	-18.7257
				2	-29.8878
				2	-23.8304
				2	-25.8591
				2	-24.0648
				2	-34.4983
				2	-30.4095
				2	-35.3382
				2	-21.4485
				2	-27.57
				2	-25.0734
				2	-31.4681
				2	-34.077
				2	-20.1808
				2	-25.9075
				2	-18.1808
				2	-19.8677
				2	-25.883
				2	-21.7217
				2	-24.6896
				2	-28.6071
				2	-14.1792
				2	-34.0254
				2	-29.9006
				2	-22.8014
				2	-30.24
				2	-33.7993
				2	-24.3565
				2	-25.2067
				2	-25.1245
				2	-27.1642
				2	-31.3747
				2	-34.6971
				2	-21.571
				2	-10.295
				2	-24.4071
				2	-23.4918
				2	-28.2026
				2	-23.0038
				2	-29.1635
				3	-30.3199
				3	-23.3544
				3	-21.8398
				3	-23.9352
				3	-25.7525
				3	-36.8472
				3	-23.9291
				3	-22.3967
				3	-16.8183
				5	-43.9601
				5	-49.6457
				5	-38.2473
				5	-27.067
				5	-32.1454
				5	-34.9167
				10	-58.0659
				10	-53.3662
				10	-50.9549
				10	-68.9305
				10	-68.5918
				10	-70.0783
				10	-62.6118
				10	-48.2392
				10	-62.9228

## Sheet: Fig4
A															B								C								D
mV	WT		V312L		F315A		M362L		Y365A		A366L		V416L			WT	V312L	F315A	M362L	Y365A	A366L	V416L		WT	V312L	F315A	M362L	Y365A	A366L	V416L		WT	V312L	F315A	M362L	Y365A	A366L	V416L
	mean	SE	mean	SE	mean	SE	mean	SE	mean	SE	mean	SE	mean	SE		8.60981	-14.5561	-8.41074	14.3386	-30.1222	-11.7872	11.3785		-14.3783	-11.5359	-3.22565	-10.5773	1.64652	-2.13004	-18.6174		-4.86475	-0.33737	-9.19223	-12.1217	2.18488	-1.97759	-12.1024
-80									-0.00121	0.000794205						-0.97535	-11.0106	-4.5231	11.4718	-26.6693	-13.8788	14.0722		-11.1727	-11.4128	-8.15617	-14.8155	-0.98217	-0.5079	-18.1399		-13.2912	-1.44401	-5.49419	-14.9956	0.63617	-5.78241	-13.5531
-70			-0.00319	0.00182	0.00118	0.00154			-0.000741913	0.000624367						5.12456	-8.09127	-2.17009	16.2701	-27.7568	2.90669	8.54328		-11.7772	-10.3761	-4.54027	-9.37616	-3.15935	-3.08357	-18.3544		-13.1144	-4.75091	-2.84935	-5.90601	2.04105	-2.30421	-15.6456
-60	7.78831e-06	0.000504223	-0.00159	0.000766508	-0.000480945	0.000543124	0.00161	0.000808829	0.00588	0.00171	0.000128211	0.000991107	-0.000151094	0.000631894		6.52955	-5.32898	-5.9658	14.9194	-26.9173	0.28113	14.402		-14.7026	-10.0442	-4.89896	-10.699	-1.53952	-1.3358	-14.9314		-19.1501	-4.91335	-4.79111	-9.85329	6.47939	-4.8498	-16.9852
-50	0.00144	0.000618374	0.00091045	0.000748062	0.00162	0.000682857	0.00277	0.000887045	0.05349	0.00374	0.00161	0.000877158	0.00153	0.000718265		2.75993	-13.9331	-3.94459	11.4354	-24.2672	-4.02015	11.1647		-15.3054	-12.2816	-6.27535	-13.3793	0.70165	-1.08691	-18.2944		-20.023	-8.26813	-5.26683	-12.0125	5.26514	-3.02371	-9.60142
-40	0.00426	0.00131	0.00946	0.00168	0.00649	0.00177	0.00563	0.00128	0.18127	0.00994	0.00473	0.00106	0.00384	0.000885485		10.0299	-12.1328	-9.45068	10.9925	-26.3364	-6.95564	14.4668		-13.867	-10.3897	-8.78658	-13.7709	-1.71333	0.59894	-23.7076		-20.64	-4.89058	-10.1355	-11.5983	-0.01545	-5.10806	-13.5272
-30	0.00847	0.00228	0.0464	0.0036	0.03534	0.00263	0.00881	0.00248	0.46483	0.01411	0.02837	0.00466	0.00585	0.000824571		8.06131	-14.247	-8.78462	3.58906	-30.0742	-5.95736	8.24079		-17.2395	-11.3529	-8.22982	-12.6182	-1.38607	-0.799	-17.6287		-16.9649	-6.44285	-10.4404	-9.88628	-0.61647	-3.86112	-14.909
-20	0.03934	0.00443	0.18491	0.01419	0.11436	0.00768	0.02666	0.00392	0.71867	0.00985	0.0914	0.01396	0.03283	0.00244		10.0821	-12.3221	-4.56521	6.90526	-30.27	-8.04869	12.656		-14.6452	-12.8755	-7.27814	-9.94369	-0.93975	0.6676	-18.0961		-17.4359	-8.7725	-11.2345	-8.63784	-0.84698	-1.52327	-9.20699
-10	0.11986	0.01129	0.50273	0.02376	0.37398	0.01736	0.06667	0.00877	0.86252	0.0059	0.3132	0.03075	0.06762	0.00586		3.1575	-11.3827	-7.02592	11.2905	-27.024	-7.61744	7.97809		-13.7849	-11.1893	-8.74256	-14.0191	-0.91539				-17.0205		-10.6703	-7.55371	-2.05677	-3.94349	-13.1799
0	0.35342	0.01818	0.79941	0.02059	0.69653	0.01991	0.17223	0.01729	0.94901	0.00433	0.68131	0.03113	0.17466	0.01207		1.39821	-10.8599	-3.76135	7.20637	-31.9272	-5.23107	6.27381		-17.5208	-11.191	-9.52011	-7.93814	-0.11199				-17.6491		-11.9137		-2.39175	-4.62194	-16.5656
10	0.68674	0.01848	0.95331	0.01103	0.8942	0.0147	0.42677	0.02978	0.99836	0.00283	0.93354	0.01481	0.44128	0.02144		2.56557	-7.67412	-6.5687	13.4359	-26.7569	-6.40867	9.6683		-12.6609								-19.5218		-10.1146		-3.55864		-12.3052
20	0.90584	0.01221	0.99934	0.00399	0.97487	0.00815	0.75251	0.02646	1.01398	0.000872274	0.99507	0.00368	0.80132	0.0192		2.73223	-8.07386	-3.29953	6.30515	-26.0439	-4.07342	12.2839		-17.6885								-14.5731		-6.5129		-1.58561
30	0.97693	0.00538	0.98542	0.00468	0.99191	0.0034	0.94549	0.01045	1.001	0.00232	0.9729	0.00432	0.97754	0.00567		-7.13172	-8.11642	-0.34554	14.2112	-24.9681	-4.08346	8.72511		-14.5998								-9.13083
40	0.9795	0.00332			0.99058	0.00309	0.97866	0.00496					0.97544	0.00632		3.73638	-8.14868	-3.10676	7.65472	-27.4355	-4.94894	10.3431		-12.1651								-5.81146
50							0.9676	0.0064								0.06302	-6.62613	-0.87799	15.3118	-24.5687	-2.27962	8.06115		-14.0352								-11.3078
																-10.909	-9.76815	-7.44275	14.1865	-30.4162	-3.3177	10.7911		-16.0743								-16.0811
																1.23652	-8.84126	-8.97143	15.4046	-31.2658	-2.30992	11.1697		-15.5188								-13.4341
																4.33761	-4.90441	-10.3794	15.8267	-28.6032	-2.79229	16.1557		-17.2439								-11.4855
																1.77715		-9.27174	14.6831	-29.4492		12.5112		-16.6407								-11.8784
																7.85873		-9.03892		-28.5178				-17.776								-7.66707
																-3.91694		-3.14143		-28.8935				-14.7717								-5.26987
																6.60451		-7.75122		-25.7732				-15.4396								-13.4902
																2.14628																-11.5186
																3.227								WT vs.	V312L	F315A	M362L	Y365A	A366L	V416L		-11.1053
																3.34102								F	32.8342	110.197	17.1043	433.467	357.147	16.9655		-9.5064
																10.303								P	<0.0001	<0.0001	0.00026262	<0.0001	<0.0001	0.000305236		-11.0781
																0.83672																-13.045
																9.01204																-12.0316
																4.54509																-10.182
																4.1118																-12.0471
																6.1296																-16.4326
																5.2332
																6.92785																WT vs.	V312L	F315A	M362L	Y365A	A366L	V416L
																9.50738																F	25.773	13.2099	3.52985	101.184	46.5206	0.04655
																10.4797																P	1.11265e-05	0.000768647	0.06796	1.23415e-12	3.78211e-08	0.83028
																16.1467
																11.102
																5.41981
																6.97427
																5.59451
																2.14334
																-0.50653
																-3.06055
																5.91326
																2.00039
																5.99291
																3.43166
																5.58974
																6.09098
																7.26397
																5.0344
																7.11803
																4.857
																WT vs.	V312L	F315A	M362L	Y365A	A366L	V416L
																F	151.27	93.9899	39.5028	993.31	61.474	34.1024
																P	4.65744e-19	9.3821e-15	2.44157e-08	3.00127e-44	3.91251e-11	1.49921e-07
E
	WT	WT		V312L	V312L		F315A	F315A		M362L	M362L		Y365A	Y365A		A366L	A366L		V416L	V416L		WT	WT		V312L	V312L		F315A	F315A		M362L	M362L		Y365A	Y365A		A366L	A366L		V416L	V416L
	AUT5	AUT5		AUT5	AUT5		AUT5	AUT5		AUT5	AUT5		AUT5	AUT5		AUT5	AUT5		AUT5	AUT5		AUT1	AUT1		AUT1	AUT1		AUT1	AUT1		AUT1	AUT1		AUT1	AUT1		AUT1	AUT1		AUT1	AUT1
	V0.5	ΔV0.5		V0.5	ΔV0.5		V0.5	ΔV0.5		V0.5	ΔV0.5		V0.5	ΔV0.5		V0.5	ΔV0.5		V0.5	ΔV0.5		V0.5	ΔV0.5		V0.5	ΔV0.5		V0.5	ΔV0.5		V0.5	ΔV0.5		V0.5	ΔV0.5		V0.5	ΔV0.5		V0.5	ΔV0.5
	0	-14.9549	0.41284	-14.2436	-11.2649	0.27464	-10.3193	-6.96536	0.67272	7.40032	-11.7137	0.72979	-32.3765	-0.83994	0.42236	-9.4939	-0.95959	0.45011	6.52909	-18.4713	0.85541	0	-13.121	0.76479	-14.2436	-4.97746	1.04759	-10.3193	-8.21797	0.87704	7.40032	-10.285	0.91262	-32.3765	0.46125	0.88215	-9.4939	-3.69956	0.45567	6.52909	-13.4165	0.76973

## Sheet: Fig5
A
mV	Control		AUT5			Con			AUT5
	mean	SE	mean	SE		Gmax	V0.5	z	Gmax	V0.5	z
-60			7.2949e-05	0.003		0.06638	5.81182	2.22781	0.06559	6.26051	2.17401
-50	0.00538	0.00144	-0.00214	0.00258		0.06688	8.39643	2.30066	0.06592	3.77809	2.45754
-40	0.00402	0.00149	-0.00293	0.00306		0.02167	-0.99625	3.59941	0.02115	3.85763	3.66559
-30	0.00834	0.00253	-0.00168	0.00471		0.01651	-1.44252	3.06523	0.01585	-0.33221	3.1737
-20	0.04462	0.0083	0.03002	0.00753		0.08287	3.25772	1.8649	0.08393	3.4316	1.92856
-10	0.14248	0.02119	0.12802	0.01683
0	0.41282	0.04576	0.37789	0.02725				Vs. Con
10	0.70215	0.06098	0.68251	0.03264				t	1.01788	-0.26078	-1.9549
20	0.87118	0.04435	0.86175	0.02891				P	0.36629	0.80714	0.12227
30	0.94406	0.01979	0.93858	0.0121
40	0.96245	0.00772	0.95417	0.0118
50	0.99095	0.00391	0.98644	0.00504
60	0.96625	0.00622	0.97221	0.01801
B
mV	Control		AUT5			Con			AUT5
	mean	SE	mean	SE		Gmax	V0.5	z	Gmax	V0.5	z
-60	0.00157	0.00177	0.00191	0.00109		0.09189	14.6725	2.42401	0.0956	11.0159	2.33595
-50	-0.000160516	0.00126	-0.00106	0.00117		0.037	6.56243	3.94712	0.03683	2.85672	3.8239
-40	-0.000194634	0.00135	-0.000522267	0.00115		0.07758	8.56823	2.84681	0.07968	5.58636	2.81175
-30	-0.000139455	0.00125	0.00113	0.00137		0.03705	5.94589	2.96586	0.03848	2.57279	2.89644
-20	0.02078	0.00485	0.03168	0.00648		0.03157	0.57223	3.78051	0.03147	-2.18993	3.6382
-10	0.0808	0.01421	0.13111	0.0202		0.04652	1.02356	3.3834	0.0458	-1.88062	3.31368
0	0.2733	0.03196	0.37012	0.03598		0.06319	15.7854	2.67967	0.06535	9.90372	2.73248
10	0.55097	0.03879	0.63757	0.03869		0.04118	9.00841	3.7642	0.04408	1.6097	3.414
20	0.77704	0.03523	0.83326	0.03231		0.04309	15.9562	2.53133	0.04477	13.4396	2.48959
30	0.90772	0.02463	0.94364	0.02059		0.02957	15.5567	2.87774	0.02955	14.251	2.83157
40	0.9667	0.01156	0.992	0.00978		0.02974	8.5858	3.9415	0.03002	8.10338	3.66032
50	0.9875	0.0039	1.00773	0.01019		0.04326	11.0993	2.79498	0.04323	9.58185	2.67327
						0.03841	4.56696	3.5876	0.03789	2.67425	3.66417
								Vs. Con
								t	-2.45924	6.02154	2.93182
								P	0.03008	6.01485e-05	0.01256
C	Kv3.2 WT				3.4X3.2 turret				3.2 Δturret				Kv3.4 WT
	ΔGmax	ΔV0.5	Δz		ΔGmax	ΔV0.5	Δz		ΔGmax	ΔV0.5	Δz		ΔGmax	ΔV0.5	Δz
	13.012	-43.4599	-0.53519		4.03744	-3.65661	-0.08805		-1.18466	0.44868	-0.05381		-1.082	4.342	-0.06808
	17.2391	-44.9931	-1.47756		-0.45946	-3.70571	-0.12322		-1.43166	-4.61834	0.15688		-1.07962	-1.70749	0.05431
	11.1241	-40.9914	-1.87995		2.70688	-2.98187	-0.03506		-2.37648	4.85388	0.06618		0.08613	-0.48722	0.03414
	11.0628	-42.7606	-0.54069		3.85965	-3.3731	-0.06942		-4.02201	1.11031	0.10847		9.2561	-0.28696	-0.34501
	10.9544	-47.2715	-0.98317		-0.31676	-2.76216	-0.14232		1.28097	0.17388	0.06366		-2.25443	-0.32019	0.12399
	7.42808	-48.6185	-0.32394		-1.54772	-2.90418	-0.06972						-1.16335	0.12359	0.04828
	-9.83464	-33.7927	-0.54284		3.41826	-5.88172	0.05281	Vs. Kv3.2 WT					-0.25126	-1.15209	0.1055
	0.6502	-22.2986	-0.88337		7.04225	-7.39871	-0.3502	χ2	1.76595	13.875	12.9575		-3.05912	-1.41273	0.01179
	0.45293	-20.6094	-1.29834		3.89882	-2.51654	-0.04174	P	0.18388	0.00019538	0.000318647		-5.14541	0.31228	-0.01101
	-0.87719	-25.1827	-0.67345		-0.06764	-1.30569	-0.04617						-2.71654	0.126	0.02297
	-5.13069	-16.7387	-1.03461		0.94149	-0.48242	-0.28118						-2.04918	-0.77534	0.00606
	1.17417	-25.6485	-0.49384		-0.06935	-1.51742	-0.12171						-8.27004	2.64228	0.0423
	-1.0566	-24.5475	-0.10339		-1.35381	-1.89271	0.07656						-7.09498	4.08919	-0.08156
	-7	-25.5558	-0.83982										-5.68581	2.71771	0.04383
	-0.978	-26.3186	-0.76915	Vs. Kv3.2 WT									-5.45019	8.39363	0.06098
	-3.91901	-22.7826	-1.76324	χ2	12.2523	32.7955	24.7552						-0.03939	-2.04403	0.09632
	-12.293	-17.8739	-1.26264	P	0.000464681	1.02384e-08	6.50916e-07						-14.3044	-5.90481	0.16857
	-9.8698	-23.2476	-0.84049										-6.09924	-0.95067	0.06668
	-13.6416	-21.5514	-0.74046										-0.83612	-5.62315	0.11117
	-11.5252	-21.4632	-1.18224										-2.5825	1.13277	0.51625
	-16.7509	-13.1709	-1.47657										-10.8449	-1.30209	0.59474
	-8.91996	-21.9606	-1.47051										-16.0935	-1.1125	0.2578
	-1.79299	-12.398	-0.94743										0.82066	-3.97559	-0.3751
	-1.48213	-21.816	-0.83013										-9.26746	-3.68206	0.20931
	-4.15593	-19.1976	-0.79457										-7.31707	-2.74999	-0.04068
	-7.24813	-21.0751	-0.87843										-15.4173	-0.14139	-0.34392
	-19.572	-25.9396	-1.2952										-0.10488	5.00893	-0.37948
	-14.408	-25.5594	-1.38451										-3.40729	0.73924	0.19922
	-19.1566	-20.7523	-1.19713
	-18.1985	-25.4104	-1.17909
	-11.4818	-25.0295	-1.3715
	-22.2724	-35.4551	-0.0424
	-11.4759	-26.6454	-0.95828
	-0.21552	-18.7257	-0.38646
	-26.8647	-29.8878	-0.89536
	-12.3469	-23.8304	-1.28979
	-2.82005	-25.8591	-1.21884
	-11.8935	-24.0648	-1.2154
	-24.6985	-34.4983	-0.64737
	-3.35008	-30.4095	-1.05731
	-8.62765	-35.3382	-1.60811
	-5.92851	-21.4485	-0.95717
	0.80303	-27.57	-0.88463
	1.90384	-25.0734	-1.06551
	4.63576	-31.4681	-1.1095
	1.43663	-34.077	-1.2815
	-3.53749	-20.1808	-1.79237
	8.00416	-25.9075	-1.18552
	-3.90411	-18.1808	-1.27334
	9.54447	-19.8677	-1.54607
	-5.56093	-16.5297	0.03379
	-0.43742	-25.883	-0.69433
	-3.67443	-21.7217	-1.09354
	-13.5882	-24.6896	-0.86249
	-0.15613	-28.6071	-1.11492
	0.9498	-14.1792	-0.9655
	-25.8634	-34.0254	-0.30824
	0.05837	-29.9006	-0.35148
	-9.34015	-22.8014	0.06968
	-14.8071	-30.24	-0.11762
	-20.5103	-33.7993	-0.08126
	-9.19097	-24.3565	-0.50173
	-7.28305	-25.2067	-0.32988
	-12.5739	-25.1245	-0.41322
	-12.3289	-27.1642	-0.41975
	-1.38067	-31.3747	-0.29916
	-14.3835	-34.6971	-0.24708
	-9.33603	-21.571	-0.49532
	-12.3598	-10.295	-0.64673
	-10.7824	-24.4071	-0.51948
	-1.61259	-23.4918	-0.63211
	-3.94752	-28.2026	-0.90111
	-6.91829	-23.0038	-0.77926
	-13.8735	-29.1635	-0.43538

## Sheet: Fig7
A
mV	Control		AUT5			Con			AUT5
	mean	SE	mean	SE		Gmax	V0.5	z	Gmax	V0.5	z
-60			0.02566	0.01126		0.0069	6.81515	2.19431	0.00517	3.67048	1.35577
-50	0.01062	0.00754	0.01753	0.00576		0.00943	2.62701	1.97743	0.00765	8.4007	1.39485
-40	0.01516	0.00671	0.05405	0.01601		0.00552	7.33521	2.02867	0.00518	5.02651	1.57722
-30	0.03149	0.01137	0.09085	0.01359		0.01394	1.43222	1.88159	0.0117	-1.7072	1.45578
-20	0.08576	0.01441	0.13435	0.01645		0.02851	11.5702	2.40819	0.02429	13.6425	1.8179
-10	0.17755	0.02158	0.1955	0.01827		0.01909	10.9182	2.41219	0.01634	10.2352	1.83309
0	0.32972	0.02542	0.2953	0.01831		0.03082	11.5587	2.63514	0.02474	7.88416	2.12714
10	0.53378	0.0207	0.44092	0.02092		0.02541	10.4123	2.57588	0.02145	11.9547	2.10409
20	0.73638	0.01412	0.57991	0.01849		0.01224	7.22031	2.45035	0.00997	5.30042	1.97784
30	0.88637	0.00738	0.69527	0.01989		0.0174	8.50743	2.42901	0.01353	7.10557	1.76906
40	0.966	0.00299	0.76353	0.01671				Vs. Con
50	0.97083	0.00891	0.78344	0.01628				t	5.66875	0.73029	14.2886
60	0.9549	0.00284	0.76611	0.01383				P	0.000306211	0.48379	1.71906e-07
B
mV	PMA		AUT5			PMA			AUT5
	mean	SE	mean	SE		Gmax	V0.5	z	Gmax	V0.5	z
-60	-0.00528	0.00838	-0.00724	0.00695		0.02801	-5.06157	3.21356	0.02629	-19.0149	2.4518
-50	-0.00208	0.0079	0.05421	0.03283		0.0267	-11.9682	2.82376	0.02412	-23.6453	2.30156
-40	0.01876	0.0162	0.16489	0.05626		0.05191	-0.67894	3.3772	0.04444	-16.7291	2.69479
-30	0.07302	0.03099	0.33716	0.0676		0.02401	-5.88436	3.03887	0.02128	-24.0536	2.55336
-20	0.19226	0.05967	0.53547	0.04663		0.01563	-21.452	3.28502	0.01365	-37.1091	2.6582
-10	0.41761	0.07375	0.68302	0.0292		0.02536	-5.70214	3.17967	0.02286	-20.7647	2.6045
0	0.68571	0.05174	0.78001	0.0223		0.01453	-0.95418	4.06899	0.01102	-20.3836	3.39687
10	0.87853	0.02539	0.84289	0.01645
20	0.97097	0.00788	0.88605	0.01155				Vs. Con
30	0.99582	0.00931	0.9149	0.01672				t	4.33203	16.1487	16.866
40	0.99367	0.00599	0.90328	0.01724				P	0.00492	3.58536e-06	2.77611e-06
C	Kv3.2 WT				3.2X3.4 turret		+PMA		3.2X3.4 turret				Kv3.4 WT	+PMA			Kv3.4 WT
	ΔGmax	ΔV0.5	Δz		ΔGmax	ΔV0.5	Δz		ΔGmax	ΔV0.5	Δz		ΔGmax	ΔV0.5	Δz		ΔGmax	ΔV0.5	Δz
	13.012	-43.4599	-0.53519		-6.14066	-13.9533	-0.76176		-25.0725	-3.14467	-0.83854		7.68755	0.44776	0.08803		-1.082	4.342	-0.06808
	17.2391	-44.9931	-1.47756		-9.66292	-11.6771	-0.5222		-18.8759	5.77369	-0.58257		-4.11497	-3.54683	0.16355		-1.07962	-1.70749	0.05431
	11.1241	-40.9914	-1.87995		-14.3903	-16.0502	-0.68241		-6.15942	-2.3087	-0.45145		-20.182	4.33895	0.21525		0.08613	-0.48722	0.03414
	11.0628	-42.7606	-0.54069		-11.3703	-18.1692	-0.4855		-16.0689	-3.13942	-0.42581		-2.51852	-1.71429	0.21192		9.2561	-0.28696	-0.34501
	10.9544	-47.2715	-0.98317		-12.6679	-15.6571	-0.62682		-14.8018	2.07224	-0.59029		0.39894	-0.47313	0.20715		-2.25443	-0.32019	0.12399
	7.42808	-48.6185	-0.32394		-9.85804	-15.0626	-0.57516		-14.4055	-0.68303	-0.5791		-3.75712	-1.23667	0.08039		-1.16335	0.12359	0.04828
	-9.83464	-33.7927	-0.54284		-24.1569	-19.4295	-0.67212		-19.7275	-3.67449	-0.50799		-1.33802	0.00525	-0.00787		-0.25126	-1.15209	0.1055
	0.6502	-22.2986	-0.88337						-15.5844	1.54243	-0.47179		7.8381	0.99085	0.10586		-3.05912	-1.41273	0.01179
	0.45293	-20.6094	-1.29834	Vs. Kv3.4 WT	+PMA				-18.5458	-1.91989	-0.47251		-0.79428	3.59291	0.01965		-5.14541	0.31228	-0.01101
	-0.87719	-25.1827	-0.67345	χ2	8.73766	15.0026	14.2234		-22.2414	-1.40186	-0.65996		-3.61223	3.09274	0.00844		-2.71654	0.126	0.02297
	-5.13069	-16.7387	-1.03461	P	0.00312	0.000107363	0.000162341						0.76524	0.09004	0.15689		-2.04918	-0.77534	0.00606
	1.17417	-25.6485	-0.49384					Vs. Kv3.4 WT					-17.4137	-0.90966	0.1583		-8.27004	2.64228	0.0423
	-1.0566	-24.5475	-0.10339					χ2	17.4461	0.68681	21.5385		4.06544	-1.1166	0.08487		-7.09498	4.08919	-0.08156
	-7	-25.5558	-0.83982					P	2.95562e-05	0.40725	3.46803e-06		2.38806	-9.48258	0.42355		-5.68581	2.71771	0.04383
	-0.978	-26.3186	-0.76915										3.2772	-13.7197	-0.3583		-5.45019	8.39363	0.06098
	-3.91901	-22.7826	-1.76324										-3.25604	-7.46723	0.2732		-0.03939	-2.04403	0.09632
	-12.293	-17.8739	-1.26264										-3.9523	-10.1989	-0.59711		-14.3044	-5.90481	0.16857
	-9.8698	-23.2476	-0.84049										-2.72251	-6.26104	0.00166		-6.09924	-0.95067	0.06668
	-13.6416	-21.5514	-0.74046										-28.627	-6.80706	0.26073		-0.83612	-5.62315	0.11117
	-11.5252	-21.4632	-1.18224										-0.16653	-4.63846	0.10051		-2.5825	1.13277	0.51625
	-16.7509	-13.1709	-1.47657										1.96657	-2.80423	0.13731		-10.8449	-1.30209	0.59474
	-8.91996	-21.9606	-1.47051										16.5605	-9.48649	0.60484		-16.0935	-1.1125	0.2578
	-1.79299	-12.398	-0.94743														0.82066	-3.97559	-0.3751
	-1.48213	-21.816	-0.83013														-9.26746	-3.68206	0.20931
	-4.15593	-19.1976	-0.79457														-7.31707	-2.74999	-0.04068
	-7.24813	-21.0751	-0.87843														-15.4173	-0.14139	-0.34392
	-19.572	-25.9396	-1.2952														-0.10488	5.00893	-0.37948
	-14.408	-25.5594	-1.38451														-3.40729	0.73924	0.19922
	-19.1566	-20.7523	-1.19713
	-18.1985	-25.4104	-1.17909
	-11.4818	-25.0295	-1.3715
	-22.2724	-35.4551	-0.0424
	-11.4759	-26.6454	-0.95828
	-0.21552	-18.7257	-0.38646
	-26.8647	-29.8878	-0.89536
	-12.3469	-23.8304	-1.28979
	-2.82005	-25.8591	-1.21884
	-11.8935	-24.0648	-1.2154
	-24.6985	-34.4983	-0.64737
	-3.35008	-30.4095	-1.05731
	-8.62765	-35.3382	-1.60811
	-5.92851	-21.4485	-0.95717
	0.80303	-27.57	-0.88463
	1.90384	-25.0734	-1.06551
	4.63576	-31.4681	-1.1095
	1.43663	-34.077	-1.2815
	-3.53749	-20.1808	-1.79237
	8.00416	-25.9075	-1.18552
	-3.90411	-18.1808	-1.27334
	9.54447	-19.8677	-1.54607
	-5.56093	-16.5297	0.03379
	-0.43742	-25.883	-0.69433
	-3.67443	-21.7217	-1.09354
	-13.5882	-24.6896	-0.86249
	-0.15613	-28.6071	-1.11492
	0.9498	-14.1792	-0.9655
	-25.8634	-34.0254	-0.30824
	0.05837	-29.9006	-0.35148
	-9.34015	-22.8014	0.06968
	-14.8071	-30.24	-0.11762
	-20.5103	-33.7993	-0.08126
	-9.19097	-24.3565	-0.50173
	-7.28305	-25.2067	-0.32988
	-12.5739	-25.1245	-0.41322
	-12.3289	-27.1642	-0.41975
	-1.38067	-31.3747	-0.29916
	-14.3835	-34.6971	-0.24708
	-9.33603	-21.571	-0.49532
	-12.3598	-10.295	-0.64673
	-10.7824	-24.4071	-0.51948
	-1.61259	-23.4918	-0.63211
	-3.94752	-28.2026	-0.90111
	-6.91829	-23.0038	-0.77926
	-13.8735	-29.1635	-0.43538

## Sheet: Fig8
													+PMA	+PMA	+PMA	+PMA	+PMA	+PMA	+PMA
Kv3.2 WT		N3S	S4R	A5G	S6N	N3S/S4R	N3S/A5G	N3S/S6N	S4R/A5G	S4R/A5G/S6N	3.4x3.2 turret		Kv3.4 WT	S3N	R4S	G5A	N6S	S3N/N6S	3.2X3.4 TURRET	Kv3.2 WT
-43.4599		-13.4484	-33.3985	-10.3347	-20.03	-13.0794	-16.6263	-13.7069	-16.441	-5.47583	-3.65661		0.44776	-17.0492	-5.52227	-12.4652	-7.66702	-9.39097	-13.9533	-43.4599
-44.9931		-17.9577	-35.5008	-7.9855	-29.0362	-17.2886	-20.2612	-16.2105	-18.1749	-12.1103	-3.70571		-3.54683	-9.39868	-10.9808	-9.32898	-7.17347	-9.57015	-11.6771	-44.9931
-40.9914		-13.0023	-14.5147	-17.2069	-14.9446	-14.2917	-12.6321	-18.4096	-5.66366	-4.5615	-2.98187		4.33895	-13.6902	-10.008	-9.61965	-11.7949	-16.4922	-16.0502	-40.9914
-42.7606		-10.5841	-14.0645	-10.5938	-24.0722	-1.85793	-16.0806	-14.9115	-18.4152	-10.7575	-3.3731		-1.71429	-11.1784	-4.89105	-12.2959	-14.3129	-20.8681	-18.1692	-42.7606
-47.2715		-14.5331	-30.5226	-16.6192	-26.3655	-13.5641	-11.8851			-10.4437	-2.76216		-0.47313	-2.96332	-11.3874	-11.8828	-6.98057	-11.9437	-15.6571	-47.2715
-48.6185		-13.0895	-48.551	-15.3668	-21.8894		-9.04924			-20.0133	-2.90418		-1.23667	-11.25	-4.0876	-8.47642	-14.8803	-21.6382	-15.0626	-48.6185
-33.7927		-12.89	-51.447	-9.35254	-29.2901					-12.4925	-5.88172		0.00525	-13.3111	-5.47251	-12.5884	-10.1607	-17.2908	-19.4295	-33.7927
-22.2986		-13.4326	-44.4461	-5.30249	-27.325					-10.9979	-7.39871		0.99085	-4.08693		-2.30891	-9.95195	-13.5738		-22.2986
-20.6094		-20.0432	-44.6771	-7.3507	-29.3986					-1.84297	-2.51654		3.59291	-13.4161		-6.58963	-9.65956	-15.4957		-20.6094
-25.1827		-15.925	-52.9982	-11.0317	-26.5079					-9.59589	-1.30569		3.09274				-7.93269	-12.4623		-25.1827
-16.7387		-14.244	-38.1949	-12.823	-31.3965					-8.72813	-0.48242		0.09004							-16.7387
-25.6485		-13.8249			-25.8761						-1.51742		-0.90966							-25.6485
-24.5475		-15.5157			-26.617						-1.89271		-1.1166							-24.5475
-25.5558		-11.4108											-9.48258							-25.5558
-26.3186		-13.5166											-13.7197							-26.3186
-22.7826													-7.46723							-22.7826
-17.8739	Vs. Kv3.2 WT												-10.1989							-17.8739
-23.2476	χ2	30.2707	17.0579	27.7926	0.22429	7.94595	13.4805	9.35255	9.61459	28.4536	32.7955		-6.26104							-23.2476
-21.5514	P	3.7575e-08	3.62569e-05	1.35039e-07	0.63579	0.00482	0.000241058	0.00223	0.00193	9.59733e-08	1.02384e-08		-6.80706							-21.5514
-21.4632													-4.63846							-21.4632
-13.1709										Vs. Kv3.4 WT	+PMA		-2.80423							-13.1709
-21.9606										χ2	0.5641		-9.48649							-21.9606
-12.398										P	0.45261									-12.398
-21.816													Vs. Kv3.4 WT	+PMA						-21.816
-19.1976													χ2	10.0928	5.02857	9.01705	11.9421	16.8612	15.0026	-19.1976
-21.0751													P	0.00149	0.02493	0.00267	0.000548782	4.02162e-05	0.000107363	-21.0751
-25.9396																				-25.9396
-25.5594																				-25.5594
-20.7523																				-20.7523
-25.4104																				-25.4104
-25.0295																				-25.0295
-35.4551																				-35.4551
-26.6454																				-26.6454
-18.7257																				-18.7257
-29.8878																				-29.8878
-23.8304																				-23.8304
-25.8591																				-25.8591
-24.0648																				-24.0648
-34.4983																				-34.4983
-30.4095																				-30.4095
-35.3382																				-35.3382
-21.4485																				-21.4485
-27.57																				-27.57
-25.0734																				-25.0734
-31.4681																				-31.4681
-34.077																				-34.077
-20.1808																				-20.1808
-25.9075																				-25.9075
-18.1808																				-18.1808
-19.8677																				-19.8677
-16.5297																				-16.5297
-25.883																				-25.883
-21.7217																				-21.7217
-24.6896																				-24.6896
-28.6071																				-28.6071
-14.1792																				-14.1792
-34.0254																				-34.0254
-29.9006																				-29.9006
-22.8014																				-22.8014
-30.24																				-30.24
-33.7993																				-33.7993
-24.3565																				-24.3565
-25.2067																				-25.2067
-25.1245																				-25.1245
-27.1642																				-27.1642
-31.3747																				-31.3747
-34.6971																				-34.6971
-21.571																				-21.571
-10.295																				-10.295
-24.4071																				-24.4071
-23.4918																				-23.4918
-28.2026																				-28.2026
-23.0038																				-23.0038
-29.1635																				-29.1635

## Sheet: FigS1
mV	Kv1.2				Kv2.1				Kv4.2				Kv3.1				Kv3.2				Kv3.4				K-Shaw2
	Con		AUT5		Con		AUT5		Con		AUT5		Con		AUT5		Con		AUT5		Con		AUT5		Con		AUT5
	mean	SE	mean	SE	mean	SE	mean	SE	mean	SE	mean	SE	mean	SE	mean	SE	mean	SE	mean	SE	mean	SE	mean	SE	mean	SE	mean	SE
-90																			0.00738	0.00516					-0.00429	0.01168	0.000729111	0.00582
-80																			0.00397	0.00303					0.00125	0.00521	0.00528	0.00518
-70					0.00225	0.00201	0.00242	0.00373	-0.00217	0.00135	-0.00326	0.00153							0.02151	0.00638					0.0079	0.00643	0.00702	0.00385
-60	0.00646	0.00365	0.00464	0.00237	0.0021	0.00444	0.00665	0.0029	-0.00216	0.00122	0.00346	0.00142					0.00287	0.00103	0.03822	0.00827	-0.00496	0.00309	-0.01451	0.00441	0.02294	0.00995	0.02228	0.00831
-50	0.00345	0.00248	0.00661	0.00259	0.00624	0.0027	0.00738	0.0023	0.02801	0.0096	0.02522	0.00571	0.00259	0.00615	-0.00114	0.00558	0.00265	0.000829127	0.11835	0.01671	-0.00678	0.00348	-0.01265	0.00341	0.04304	0.00542	0.04565	0.00518
-40	0.02591	0.01425	0.03481	0.01838	0.0375	0.02058	0.00822	0.00311	0.06978	0.00737	0.07915	0.01454	0.00263	0.00115	0.00207	0.00154	0.0045	0.000980206	0.26482	0.02494	-0.000887187	0.00323	-0.00495	0.00332	0.06175	0.00816	0.06548	0.00634
-30	0.14186	0.04538	0.12237	0.06476	0.07883	0.03292	0.04339	0.02085	0.13278	0.01318	0.13944	0.01928	0.00337	0.00101	0.01173	0.00504	0.02847	0.00369	0.47082	0.02556	0.00405	0.00482	-0.000390984	0.00416	0.09456	0.013	0.10038	0.00965
-20	0.43087	0.06495	0.32479	0.09503	0.17623	0.045	0.10831	0.03298	0.22988	0.01459	0.23609	0.02127	0.02676	0.00316	0.11225	0.01879	0.09789	0.00817	0.65917	0.02001	0.04676	0.00854	0.03199	0.00702	0.15027	0.0182	0.15625	0.01218
-10	0.69654	0.05378	0.57437	0.08127	0.35446	0.05896	0.25425	0.05127	0.33016	0.0147	0.33411	0.02089	0.0727	0.00639	0.3525	0.04626	0.29763	0.01633	0.7848	0.01462	0.11358	0.01213	0.09839	0.00685	0.22523	0.02261	0.23677	0.015
0	0.85686	0.03415	0.77802	0.05285	0.54018	0.05944	0.46178	0.04644	0.4265	0.01467	0.4313	0.02247	0.25088	0.02091	0.65886	0.06083	0.60864	0.01754	0.86166	0.0119	0.21722	0.01778	0.20207	0.01105	0.31673	0.02421	0.33848	0.01352
10	0.94208	0.01901	0.88352	0.03169	0.69968	0.04784	0.634	0.03423	0.5227	0.01306	0.53055	0.02326	0.56093	0.03817	0.87508	0.05627	0.84772	0.0122	0.90484	0.01043	0.37888	0.0213	0.3681	0.01436	0.41736	0.02305	0.44394	0.01283
20	0.97818	0.00838	0.9393	0.01823	0.83078	0.03543	0.77486	0.01925	0.6134	0.01101	0.62206	0.02493	0.80262	0.03585	0.99702	0.04307	0.95655	0.00574	0.92208	0.01041	0.58489	0.02117	0.56289	0.01543	0.52	0.02091	0.55378	0.01305
30	0.99254	0.00458	0.95767	0.01193	0.90955	0.02871	0.87095	0.01184	0.69526	0.01147	0.70725	0.02621	0.9257	0.02199	1.04687	0.02958	0.98366	0.00244	0.92871	0.0107	0.77233	0.01797	0.74479	0.01367	0.61895	0.01652	0.65053	0.01068
40	0.99462	0.00156	0.96683	0.01387	0.97352	0.01528	0.92724	0.00903	0.76998	0.01057	0.78521	0.0279	0.9665	0.00845	1.05394	0.02514	0.98295	0.00234	0.92726	0.01292	0.9037	0.01231	0.8727	0.01127	0.7118	0.01288	0.75495	0.0221
50	0.98949	0.00511	0.96571	0.01402	0.99285	0.00663	0.95624	0.00948	0.83699	0.01032	0.85294	0.02957	0.98132	0.00689	1.06404	0.03415					0.96401	0.00633	0.9256	0.01054	0.78973	0.01013	0.82767	0.02053
60					0.99951	0.00275	0.9586	0.01152	0.90008	0.00919	0.91306	0.03107	0.99675	0.00506	1.04111	0.01924					0.96669	0.0041	0.92801	0.01187	0.85479	0.00768	0.8899	0.02246
70					1.00302	0.01071	0.94483	0.01896	0.95317	0.00843	0.97019	0.03207									0.95489	0.00408	0.93356	0.01588	0.91266	0.01123	0.93677	0.01776
80									0.99492	0.00373	0.98751	0.02551													0.94003	0.00266	0.98675	0.00827
90																									0.97306	0.00274	1.02178	0.01168
100																									0.97475	0.00172	1.02389	0.01674
	ΔGmax	ΔV0.5	Δz		ΔGmax	ΔV0.5	Δz		ΔGmax	ΔV0.5	Δz		ΔGmax	ΔV0.5	Δz		ΔGmax	ΔV0.5	Δz		ΔGmax	ΔV0.5	Δz		ΔGmax	ΔV0.5	Δz
	-4.17556	3.6185	-0.02361		-2.23735	-1.39077	0.2301		10.3858	2.8688	0.01646		2.75713	-5.76594	-0.4294		13.012	-43.4599	-0.53519		-1.082	4.342	-0.06808		8.57767	5.29743	-0.03476
	-1.22311	6.74068	-0.55414		-6.32678	3.18123	0.20607		-5.39629	-1.01171	-0.08409		0.43879	-3.94828	-0.4808		17.2391	-44.9931	-1.47756		-1.07962	-1.70749	0.05431		5.52226	-0.11543	-0.03385
	-6.6746	9.40909	-0.02035		-6.32985	2.02165	0.31407		-0.44321	0.37228	0.000637778		24.7361	-16.0663	-0.09355		11.1241	-40.9914	-1.87995		0.08613	-0.48722	0.03414		3.61327	-10.258	0.19362
	-4.14909	4.55818	-0.10136		-2.49663	-2.82701	0.15611		-3.8758	0.04607	0.00959		13.728	-12.8838	-0.05473		11.0628	-42.7606	-0.54069		9.2561	-0.28696	-0.34501		3.4296	-0.21559	-0.01466
	0.05386	3.85968	-0.00557		-6.39663	14.0747	0.11274		6.51421	-2.44037	0.01713		6.95636	-12.1128	0.06337		10.9544	-47.2715	-0.98317		-2.25443	-0.32019	0.12399		-12.6747	-6.00009	0.09029
	-1.80085	-2.5187	0.01528						2.01962	-0.21385	0.01479		4.14337	-8.81448	0.00987		7.42808	-48.6185	-0.32394		-1.16335	0.12359	0.04828		4.58464	-0.43354	0.00634
	-4.17233	-1.8093	0.14509	Vs. Kv3.2 WT									12.3306	-11.8084	-0.36218		-9.83464	-33.7927	-0.54284		-0.25126	-1.15209	0.1055
	2.07237	5.58102	-0.16264	χ2	0.11716	13.875	13.7671	Vs. Kv3.2 WT					5.22581	-10.2125	-0.21283		0.6502	-22.2986	-0.88337		-3.05912	-1.41273	0.01179	Vs. Kv3.2 WT
				P	0.73213	0.00019538	0.000206926	χ2	4.26059	16.4444	14.1061		5.91231	-10.2302	-0.26875		0.45293	-20.6094	-1.29834		-5.14541	0.31228	-0.01101	χ2	4.9663	16.4444	15.0258
Vs. Kv3.2 WT								P	0.03901	5.00968e-05	0.000172783		17.691	-15.011	-0.04683		-0.87719	-25.1827	-0.67345		-2.71654	0.126	0.02297	P	0.02585	5.00968e-05	0.00010605
χ2	1.48584	21.3976	15.1794										6.41734	-11.1936	-0.08817		-5.13069	-16.7387	-1.03461		-2.04918	-0.77534	0.00606
P	0.22286	3.7324e-06	9.77642e-05										8.16021	-14.7254	-0.07982		1.17417	-25.6485	-0.49384		-8.27004	2.64228	0.0423
													4.33505	-12.5251	0.0693		-1.0566	-24.5475	-0.10339		-7.09498	4.08919	-0.08156
																	-7	-25.5558	-0.83982		-5.68581	2.71771	0.04383
												Vs. Kv3.2 WT					-0.978	-26.3186	-0.76915		-5.45019	8.39363	0.06098
												χ2	22.3411	30.2557	21.8603		-3.91901	-22.7826	-1.76324		-0.03939	-2.04403	0.09632
												P	2.28269e-06	3.78673e-08	2.93236e-06		-12.293	-17.8739	-1.26264		-14.3044	-5.90481	0.16857
																	-9.8698	-23.2476	-0.84049		-6.09924	-0.95067	0.06668
																	-13.6416	-21.5514	-0.74046		-0.83612	-5.62315	0.11117
																	-11.5252	-21.4632	-1.18224		-2.5825	1.13277	0.51625
																	-16.7509	-13.1709	-1.47657		-10.8449	-1.30209	0.59474
																	-8.91996	-21.9606	-1.47051		-16.0935	-1.1125	0.2578
																	-1.79299	-12.398	-0.94743		0.82066	-3.97559	-0.3751
																	-1.48213	-21.816	-0.83013		-9.26746	-3.68206	0.20931
																	-4.15593	-19.1976	-0.79457		-7.31707	-2.74999	-0.04068
																	-7.24813	-21.0751	-0.87843		-15.4173	-0.14139	-0.34392
																	-19.572	-25.9396	-1.2952		-0.10488	5.00893	-0.37948
																	-14.408	-25.5594	-1.38451		-3.40729	0.73924	0.19922
																	-19.1566	-20.7523	-1.19713
																	-18.1985	-25.4104	-1.17909	Vs. Kv3.2 WT
																	-11.4818	-25.0295	-1.3715	χ2	1.04	60.3495	50.2015
																	-22.2724	-35.4551	-0.0424	P	0.30782	7.94241e-15	1.38742e-12
																	-11.4759	-26.6454	-0.95828
																	-0.21552	-18.7257	-0.38646
																	-26.8647	-29.8878	-0.89536
																	-12.3469	-23.8304	-1.28979
																	-2.82005	-25.8591	-1.21884
																	-11.8935	-24.0648	-1.2154
																	-24.6985	-34.4983	-0.64737
																	-3.35008	-30.4095	-1.05731
																	-8.62765	-35.3382	-1.60811
																	-5.92851	-21.4485	-0.95717
																	0.80303	-27.57	-0.88463
																	1.90384	-25.0734	-1.06551
																	4.63576	-31.4681	-1.1095
																	1.43663	-34.077	-1.2815
																	-3.53749	-20.1808	-1.79237
																	8.00416	-25.9075	-1.18552
																	-3.90411	-18.1808	-1.27334
																	9.54447	-19.8677	-1.54607
																	-5.56093	-16.5297	0.03379
																	-0.43742	-25.883	-0.69433
																	-3.67443	-21.7217	-1.09354
																	-13.5882	-24.6896	-0.86249
																	-0.15613	-28.6071	-1.11492
																	0.9498	-14.1792	-0.9655
																	-25.8634	-34.0254	-0.30824
																	0.05837	-29.9006	-0.35148
																	-9.34015	-22.8014	0.06968
																	-14.8071	-30.24	-0.11762
																	-20.5103	-33.7993	-0.08126
																	-9.19097	-24.3565	-0.50173
																	-7.28305	-25.2067	-0.32988
																	-12.5739	-25.1245	-0.41322
																	-12.3289	-27.1642	-0.41975
																	-1.38067	-31.3747	-0.29916
																	-14.3835	-34.6971	-0.24708
																	-9.33603	-21.571	-0.49532
																	-12.3598	-10.295	-0.64673
																	-10.7824	-24.4071	-0.51948
																	-1.61259	-23.4918	-0.63211
																	-3.94752	-28.2026	-0.90111
																	-6.91829	-23.0038	-0.77926
																	-13.8735	-29.1635	-0.43538

## Sheet: FigS2
Kv1.2						Kv2.1						Kv4.2						Kv3.1						Kv3.2						Kv3.4						K-Shaw2
Con			AUT5			Con			AUT5			Con			AUT5			Con			AUT5			Con			AUT5			Con			AUT5			Con			AUT5
Gmax	V0.5	z	Gmax	V0.5	z	Gmax	V0.5	z	Gmax	V0.5	z	Gmax	V0.5	z	Gmax	V0.5	z	Gmax	V0.5	z	Gmax	V0.5	z	Gmax	V0.5	z	Gmax	V0.5	z	Gmax	V0.5	z	Gmax	V0.5	z	Gmax	V0.5	z	Gmax	V0.5	z
0.05515	-19.1942	2.73836	0.05285	-15.5757	2.71474	0.11308	8.58245	2.12649	0.11055	7.19168	2.3566	0.02022	7.15016	1.26736	0.02232	10.019	1.28382	0.03228	15.8075	2.62676	0.03317	10.0416	2.19736	0.05933	-7.03787	3.35225	0.06705	-50.4977	2.81706	0.03512	9.38241	2.45606	0.03474	13.7244	2.38798	0.06412	24.1682	1.06666	0.06962	29.4656	1.0319
0.01585	-16.9552	3.44122	0.01566	-10.2145	2.88708	0.01628	-5.23644	1.89235	0.01525	-2.05521	2.09843	0.01186	13.3757	1.14734	0.01122	12.364	1.06325	0.02279	11.3239	2.76607	0.02289	7.37563	2.28527	0.01514	-6.72037	4.42857	0.01775	-51.7134	2.95101	0.01482	19.324	2.18887	0.01466	17.6165	2.24319	0.04672	33.081	1.16875	0.0493	32.9656	1.13491
0.06729	-15.8614	2.40047	0.0628	-6.45233	2.38012	0.01722	-6.19442	1.74131	0.01613	-4.17277	2.05538	0.0361	8.03744	1.12163	0.03594	8.40972	1.12227	0.05494	8.78546	2.92037	0.06853	-7.28089	2.82682	0.01717	-4.37631	4.82655	0.01908	-45.3678	2.94659	0.01161	18.9362	2.45233	0.01162	18.449	2.48647	0.06061	34.7625	1.22073	0.0628	24.5045	1.41436
0.02572	-8.15316	2.20744	0.02465	-3.59498	2.10608	0.01482	2.68134	2.32407	0.01445	-0.14567	2.48018	0.04541	9.88693	1.14668	0.04365	9.933	1.15627	0.03074	8.23848	3.8869	0.03496	-4.64529	3.83218	0.04366	2.38578	3.41329	0.04849	-40.3748	2.8726	0.01761	15.6943	2.60239	0.01924	15.4073	2.25738	0.03324	27.7092	1.18872	0.03438	27.4936	1.17407
0.03945	-11.4933	2.15256	0.03947	-7.63364	2.14699	0.05456	-7.20421	2.5354	0.05107	6.87054	2.64814	0.04329	4.7971	1.08263	0.04611	2.35673	1.09977	0.05362	6.74411	3.86447	0.05735	-5.3687	3.92784	0.01844	-4.35272	3.66331	0.02046	-51.6242	2.68014	0.01863	19.6307	2.22778	0.01821	19.3105	2.35178	0.05152	22.1955	1.07191	0.04499	16.1954	1.1622
0.02487	-26.5663	2.98312	0.02442	-29.085	2.99839							0.01733	12.4187	1.12085	0.01768	12.2049	1.13565	0.03934	10.0364	3.3106	0.04097	1.22195	3.32047	0.04658	2.03945	3.39072	0.05004	-46.5791	3.06678	0.02063	17.7604	2.18812	0.02039	17.884	2.2364	0.02552	28.8983	1.12249	0.02669	28.4647	1.12883
0.03643	-25.1118	2.78279	0.03491	-26.9211	2.92788			Vs. Con										0.02287	2.16909	4.81346	0.02569	-9.63928	4.45129	0.03447	-0.55994	3.047	0.03108	-34.3527	2.50417	0.01592	13.2528	2.20881	0.01588	12.1007	2.31431
0.03604	-15.0834	2.38515	0.03678	-9.5024	2.22251			t	2.98944	-1.01283	-5.9558			Vs. Con				0.08879	14.3848	2.82651	0.09343	4.17225	2.61368	0.01538	-4.87746	3.5591	0.01548	-27.1761	2.67573	0.02419	22.4168	1.90885	0.02345	21.0041	1.92064			Vs. Con
								P	0.04036	0.36843	0.00399			t	-0.64319	0.08819	0.26271	0.03535	6.13862	3.65738	0.03744	-4.09161	3.38863	0.03091	-0.41431	4.13281	0.03105	-21.0237	2.83447	0.02682	21.4828	2.20071	0.02544	21.7951	2.18971			t	-0.61399	0.88395	-0.93195
		Vs. Con												P	0.54843	0.93315	0.80325	0.02278	2.83336	4.69778	0.02681	-12.1776	4.65095	0.04218	8.64742	3.62909	0.04181	-16.5353	2.95564	0.0254	23.2976	1.93701	0.02471	23.4236	1.95998			P	0.56608	0.4172	0.39414
		t	1.98533	-2.56604	1.20087													0.02353	5.31287	3.8433	0.02504	-5.88074	3.75514	0.02066	-2.71958	3.9097	0.0196	-19.4582	2.87509	0.00976	20.794	1.80718	0.00956	20.0187	1.81324
		P	0.08749	0.03722	0.26886													0.05343	14.9992	2.61334	0.05779	0.27383	2.53352	0.04599	-2.77417	2.91063	0.04653	-28.4226	2.41678	0.01185	17.1791	2.3316	0.01087	19.8213	2.3739
																		0.04083	9.93132	3.16149	0.0426	-2.59376	3.23078	0.01325	-9.85145	2.96412	0.01311	-34.399	2.86073	0.04327	-0.10889	2.47694	0.0402	3.9803	2.39539
																								0.017	-0.46396	3.83769	0.01581	-26.0198	2.99786	0.01706	4.8853	2.13383	0.01609	7.60301	2.17766
																				Vs. Con				0.06135	2.45174	3.07538	0.06075	-23.8669	2.30623	0.05009	3.79105	1.84445	0.04736	12.1847	1.90543
																				t	-3.73904	11.5475	2.99448	0.01531	-4.5793	4.05199	0.01471	-27.3619	2.28874	0.05078	21.6231	2.19914	0.05076	19.5791	2.29546
																				P	0.00283	7.41227e-08	0.01118	0.0157	-2.55901	3.99405	0.01377	-20.4329	2.73142	0.01531	16.0774	2.38026	0.01312	10.1725	2.54883
																								0.02381	-0.77724	3.73561	0.02146	-24.0248	2.89512	0.02902	15.1094	2.55646	0.02725	14.1587	2.62315
																								0.04347	-6.53308	4.02812	0.03754	-28.0845	3.28766	0.01794	23.1138	2.24576	0.01779	17.4906	2.35693
																								0.01449	2.15181	4.28519	0.01282	-19.3114	3.10294	0.00697	15.5079	1.88664	0.00679	16.6407	2.4029
																								0.01385	-7.33634	4.64595	0.01153	-20.5072	3.16938	0.00793	16.773	2.00874	0.00707	15.4709	2.60348
																								0.02074	0.71075	4.63288	0.01889	-21.2499	3.16237	0.00727	12.9679	2.39753	0.0061	11.8554	2.65533
																								0.01227	-4.90428	4.02637	0.01205	-17.3023	3.07894	0.07433	20.4434	2.70397	0.07494	16.4678	2.32886
																								0.01147	-3.60847	5.06306	0.0113	-25.4245	4.23293	0.02935	17.5156	2.3539	0.02663	13.8335	2.56321
																								0.03104	2.90506	2.7799	0.02975	-16.2925	1.98533	0.01025	12.0269	2.59298	0.0095	9.27688	2.5523
																								0.04139	-0.4733	3.46049	0.03839	-21.5484	2.58206	0.00707	13.3813	2.67089	0.00598	13.24	2.32697
																								0.02243	-11.5003	4.93727	0.01804	-37.4399	3.64207	0.01907	12.7538	2.75321	0.01905	17.7628	2.37373
																								0.01402	-6.65056	4.31732	0.012	-32.21	2.93281	0.01262	11.5612	2.62108	0.01219	12.3004	2.8203
																								0.0332	-4.3072	4.09381	0.02684	-25.0595	2.89668
																								0.02187	-9.6398	4.80902	0.01789	-35.0502	3.62993			Vs. Con
																								0.02038	-3.69592	4.4724	0.01804	-28.7254	3.1009			t	3.86704	0.24107	-0.95265
																								0.02658	-5.60777	4.03175	0.02066	-41.0628	3.98935			P	0.000628475	0.81132	0.34922
																								0.0332	-2.37237	3.76263	0.02939	-29.0178	2.80435
																								0.0232	2.88645	2.83973	0.02315	-15.8392	2.45326
																								0.03164	-10.6318	4.71714	0.02314	-40.5196	3.82178
																								0.02041	-6.20894	4.24686	0.01789	-30.0393	2.95707
																								0.02234	2.96461	4.40233	0.02171	-22.8945	3.18349
																								0.0507	-2.36498	4.01561	0.04467	-26.4297	2.80021
																								0.02405	-8.45698	4.51554	0.01811	-42.9552	3.86818
																								0.01791	-0.30722	3.61481	0.01731	-30.7168	2.55751
																								0.01982	-13.6635	4.83202	0.01811	-49.0017	3.2239
																								0.01147	-4.32598	3.62125	0.01079	-25.7745	2.66408
																								0.04483	-10.5026	3.1065	0.04519	-38.0726	2.22187
																								0.03099	-3.82207	3.32465	0.03158	-28.8955	2.25914
																								0.03926	-4.89967	3.06218	0.04108	-36.3677	1.95267
																								0.03898	-2.1457	3.65379	0.03954	-36.2227	2.37229
																								0.01894	-1.85015	4.2889	0.01827	-22.031	2.49653
																								0.02886	5.39178	3.46024	0.03117	-20.5158	2.27472
																								0.0146	0.24279	2.90631	0.01403	-17.938	1.63297
																								0.01383	-0.03106	3.47444	0.01515	-19.8988	1.92837
																								0.02068	1.48475	2.92152	0.01953	-15.045	2.95531
																								0.04115	2.36397	2.75385	0.04097	-23.519	2.05953
																								0.04681	1.1728	3.43903	0.04509	-20.5489	2.34549
																								0.017	0.14523	3.14199	0.01469	-24.5444	2.2795
																								0.02562	3.11346	3.57296	0.02558	-25.4936	2.45805
																								0.02211	-1.78688	2.81112	0.02232	-15.9661	1.84562
																								0.0355	-8.85352	2.93917	0.02632	-42.879	2.63093
																								0.05298	0.96457	2.30091	0.05301	-28.936	1.94943
																								0.04431	-2.22499	1.96395	0.04017	-25.0264	2.03362
																								0.04493	-2.74909	2.639	0.03827	-32.989	2.52138
																								0.02524	-6.1074	3.01635	0.02007	-39.9067	2.93509
																								0.01822	-4.54063	2.7747	0.01655	-28.8971	2.27297
																								0.05358	0.19808	2.3631	0.04968	-25.0086	2.03322
																								0.02037	-4.08654	2.46212	0.01781	-29.211	2.04891
																								0.07635	-4.36681	2.53211	0.06694	-31.531	2.11235
																								0.03781	1.3493	2.56923	0.03729	-30.0254	2.27006
																								0.07841	-3.55481	2.21515	0.06713	-38.2519	1.96807
																								0.05025	-5.26201	2.43192	0.04556	-26.833	1.9366
																								0.03659	-0.32846	2.36055	0.03207	-10.6235	1.71382
																								0.08741	0.68375	2.1507	0.07799	-23.7233	1.63122
																								0.02673	-0.9508	2.60397	0.0263	-24.4427	1.97186
																								0.0362	-3.50611	3.3244	0.03477	-31.7087	2.42329
																								0.0233	-5.01751	2.73595	0.02169	-28.0214	1.9567
																								0.02016	-3.66501	2.86998	0.01736	-32.8285	2.4346
																										Vs. Con
																										t	4.8904	29.4439	14.5009
																										P	5.81168e-06	3.01233e-42	3.37642e-22

## Sheet: FigS3
mV	Kv3.1				Kv3.2
	Con		AUT1		Con		AUT1
	mean	SE	mean	SE	mean	SE	mean	SE
-60	0.00174	0.000909343	0.000903574	0.000458242	0.00167	0.00114	0.00158	0.000595165
-50	0.00396	0.000884994	0.0019	0.000909323	0.00173	0.000631963	0.00913	0.00366
-40	0.00619	0.0014	0.00596	0.000618361	0.00304	0.000941908	0.05598	0.00962
-30	0.01249	0.00566	0.04499	0.00354	0.01917	0.00277	0.1975	0.02466
-20	0.04476	0.00686	0.14356	0.01086	0.06183	0.00642	0.45647	0.0331
-10	0.11806	0.0142	0.42793	0.02301	0.25415	0.02078	0.70049	0.03163
0	0.34384	0.02741	0.76256	0.02582	0.57449	0.03067	0.86441	0.02456
10	0.67771	0.02749	0.97107	0.01851	0.8304	0.02526	0.95392	0.01586
20	0.91165	0.01797	1.05318	0.01061	0.9551	0.01353	0.98552	0.01034
30	0.98831	0.00622	1.05338	0.00992	0.9902	0.00472	0.98984	0.01056
40	0.97875	0.00707	1.04487	0.01145	0.99014	0.00448
50

## Sheet: FigS4
B							E
mV			2uM						10uM
	Con		AUT5				Con		AUT5
	mean	SE	mean	SE			mean	SE	mean	SE
-70	-0.01252	0.00683	-0.00825	0.00611			-0.01252	0.00683	-0.00825	0.00611
-60	-0.01087	0.01172	0.00395	0.00694			-0.01221	0.00374	-0.00753	0.00399
-50	-0.000500543	0.00368	0.01156	0.00688			-0.00402	0.007	0.00873	0.00535
-40	0.00501	0.00626	0.03694	0.02802			-0.00707	0.00313	0.03134	0.0129
-30	0.01177	0.00508	0.07926	0.05605			0.03345	0.01607	0.112	0.03075
-20	0.0585	0.01034	0.15233	0.08318			0.08858	0.01804	0.17543	0.0294
-10	0.16586	0.02911	0.30188	0.10503			0.20054	0.03699	0.2938	0.0332
0	0.36048	0.04914	0.48157	0.10538			0.36905	0.04618	0.42621	0.03798
10	0.5755	0.04975	0.66507	0.0809			0.56635	0.05578	0.53096	0.03312
20	0.77667	0.04116	0.8208	0.06036			0.74783	0.05185	0.64677	0.03284
30	0.9091	0.03275	0.91518	0.04204			0.86566	0.03739	0.73428	0.03726
40	0.96525	0.01441	0.96205	0.01941			0.93829	0.02805	0.79065	0.04319
50	0.98724	0.01107	0.9784	0.02117			0.9665	0.01402	0.8107	0.04702
60	0.99454	0.00985	0.97189	0.02499			0.98294	0.00365	0.82551	0.04595
70
C							F
				2uM						10uM
	Con			AUT5			Con			AUT5
	Gmax	V0.5	z	Gmax	V0.5	z	Gmax	V0.5	z	Gmax	V0.5	z
	77.0186	3.10103	2.40318	79.0128	2.87056	2.38105	28.2954	-2.73753	2.16445	27.5414	-1.57562	2.13498
	20.8094	-8.84899	2.69053	21.6785	-27.933	2.11692	14.5741	6.06959	1.97254	11.2126	-7.40667	1.5061
	16.1864	0.34007	2.34737	15.1493	-2.86361	2.33327	137.737	8.1906	1.9246	128.596	-1.02876	1.6542
	19.3388	-3.14271	2.74103	18.5667	-7.88762	2.8658	54.8883	-4.99032	2.80413	49.2819	-15.4953	2.01421
	21.5083	-7.72218	2.64388	20.4028	-13.7051	2.67809	5.83524	-12.8368	2.37003	4.46034	-20.0032	1.6552
							8.37249	-9.02855	2.197	5.81746	-16.5593	1.60535
			Vs. Con				10.5072	-4.52817	2.56309	11.0135	-11.9316	1.73268
			t	0.01665	2.04341	0.72921
			P	0.98752	0.11051	0.50628
									Vs. Con
									t	2.56765	4.52926	4.75212
									P	0.04247	0.00398	0.00315

## Sheet: FigS5
B								C						D														E
mV	Kv3.1		Kv3.1/3.4		Kv3.4			mV	Kv3.1/3.4		Kv3.4			mV	Kv3.1				Kv3.1/3.4				Kv3.4					mV	Kv3.1				Kv3.1/3.4
															Con		AUT5		Con		AUT5		Con		AUT5				Con		AUT5		Con		AUT5
	mean	SE	mean	SE	mean	SE			mean	SE	mean	SE			mean	SE	mean	SE	mean	SE	mean	SE	mean	SE	mean	SE			mean	SE	mean	SE	mean	SE	mean	SE
-40	0.00299	0.000751965	0.00447	0.000961955	0.00778	0.00184		10			49.3815	10.075		-40	0.00299428	0.000751965	0.00214606	0.00156267	0.00446539	0.000961955	0.0052951	0.00119634	0.00778118	0.00183832	0.00541409	0.000460275		-40	0.00366659	0.000954834	0.00320893	0.0017777	0.0164409	0.00350073	0.0167865	0.00242448
-30	0.00432	0.000778688	0.00607	0.00102	0.00671	0.000904266		20	69.5726	5.40894	32.0307	4.11316		-30	0.00432033	0.000778688	0.0060017	0.00166536	0.00606658	0.00101889	0.00757779	0.00139216	0.00671104	0.000904266	0.0118859	0.00363431		-30	0.00620337	0.00152627	0.0172595	0.00289128	0.0247992	0.00399363	0.0326177	0.00351412
-20	0.02717	0.00385	0.04178	0.00351	0.0552	0.00936		30	45.9109	3.88694	29.8665	3.54992		-20	0.0271705	0.00384689	0.119376	0.0181645	0.0417821	0.00351468	0.0816367	0.00761423	0.0551973	0.00936078	0.061333	0.00546639		-20	0.0130898	0.00188656	0.107121	0.0161117	0.0432349	0.00351058	0.139709	0.0129478
-10	0.07588	0.00646	0.08587	0.00848	0.08156	0.01001		40	44.4104	4.71516	22.46	1.90334		-10	0.0758807	0.00646267	0.38869	0.0448433	0.0858726	0.00848395	0.221009	0.018986	0.0815551	0.0100136	0.11	0.0128629		-10	0.0615794	0.00575175	0.391586	0.0442523	0.138067	0.0140377	0.459905	0.0318001
0	0.27338	0.02266	0.23007	0.01992	0.14856	0.00859		50	39.0221	2.27814	19.4729	2.38293		0	0.273375	0.0226596	0.727366	0.0544513	0.230066	0.0199159	0.404599	0.0260272	0.148565	0.00858775	0.201578	0.0224847		0	0.264806	0.0210653	0.746022	0.0545693	0.396083	0.0301481	0.846273	0.029391
10	0.608	0.0411	0.46087	0.0268	0.2848	0.01076		60	36.0377	1.91557	16.672	1.13713		10	0.608001	0.0411049	0.946774	0.043656	0.460873	0.0268037	0.55592	0.0254389	0.284803	0.0107605	0.348156	0.0357826		10	0.594819	0.0396281	0.96908	0.0437564	0.756957	0.0266844	1.04547	0.016297
20	0.85174	0.03636	0.68085	0.027	0.46747	0.02087		70	35.9005	1.54715	17.5562	1.17662		20	0.851743	0.0363589	1.05125	0.0273542	0.680852	0.0270025	0.7173	0.0231796	0.467472	0.020868	0.516738	0.041124		20	0.833747	0.0374234	1.0655	0.0279238	0.959175	0.0121015	1.08761	0.0105494
30	0.95694	0.02056	0.85715	0.02266	0.63968	0.02342		80	35.4758	1.22819				30	0.956937	0.0205639	1.07488	0.0127347	0.857149	0.0226572	0.863541	0.019214	0.639682	0.0234214	0.680981	0.0390761		30	0.944884	0.0240624	1.08573	0.014383	0.989223	0.00494022	1.05131	0.00921548
40	0.97417	0.00914	0.96056	0.0149	0.79211	0.02578								40	0.974172	0.00914138	1.05016	0.0116999	0.960556	0.0149045	0.945578	0.0117898	0.79211	0.0257831	0.798732	0.0254326		40	0.970319	0.0112484	1.05715	0.0113145	0.932199	0.00696838	0.96737	0.0110743
50	0.96679	0.00866	0.98219	0.00759	0.88616	0.0203								50	0.940002	0.0182973	1.00573	0.018946	0.982192	0.00759219	0.959001	0.00682219	0.88616	0.0202997	0.862326	0.014885		50	0.942474	0.0168778	0.996031	0.0214264
60			0.95936	0.01021	0.92684	0.01153								60									0.926843	0.0115296	0.869781	0.0241071		60
70					0.92547	0.0082								70														70

[truncated: 7 more sheets: FigS13, FigS14, FigS15, FigS16, FigS17, FigS18, FigS19]
